# Supplementary material for: Environmental risks from artificial nighttime lighting widespread and increasing across Europe
Source: Sci Adv. 2022 Sep 14;8(37):eabl6891. doi: 10.1126/sciadv.abl6891 (PMC9473566; doi:10.1126/sciadv.abl6891)
Supplement: Supplementary file 2 — Data S1 and S2 [file sciadv.abl6891_data_s1_and_s2.zip]

Archive with 2 entries (2 files):
- sciadv.abl6891_data_s1.xlsx
- sciadv.abl6891_data_s2.xlsx
