# Supplementary material for: Environmental risks from artificial nighttime lighting widespread and increasing across Europe
Source: Sci Adv. 2022 Sep 14;8(37):eabl6891. doi: 10.1126/sciadv.abl6891 (PMC9473566; doi:10.1126/sciadv.abl6891)
Supplement: Supplementary file 2 — Data S1 and S2 [file sciadv.abl6891_data_s1_and_s2.zip › sciadv.abl6891_data_s1.xlsx]

## Sheet: Sheet1
2012-2013 images
iss025e011724.NEF
iss026e010948.NEF
iss026e026448.NEF
iss026e026455.NEF
iss026e026497.NEF
iss026e028806.NEF
iss026e028808.NEF
iss026e028856.NEF
iss026e035959.NEF
iss026e035967.NEF
iss026e10948.NEF
iss026e13051.NEF
iss026e13054.NEF
iss026e14806.NEF
iss026e28840.NEF
iss026e7724.NEF
iss027e016311.NEF
iss028e24371.NEF
iss028e24379.NEF
iss029e22000.NEF
iss030e074284.NEF
iss030e082053.NEF
iss030e083210.NEF
iss030e083212.NEF
iss030e083224.NEF
iss030e083403.NEF
iss030e083404.NEF
iss030e083407.NEF
iss030e083429.NEF
iss030e083431.NEF
iss030e083432.NEF
iss030e083433.NEF
iss030e083435.NEF
iss030e085807.NEF
iss030e085815.NEF
iss030e085827.NEF
iss030e085899.NEF
iss030e085908.NEF
iss030e086571.NEF
iss030e086572.NEF
iss030e086573.NEF
iss030e086574.NEF
iss030e086575.NEF
iss030e086576.NEF
iss030e086577.NEF
iss030e086578.NEF
iss030e086579.NEF
iss030e086580.NEF
iss030e086581.NEF
iss030e086582.NEF
iss030e086583.NEF
iss030e086584.NEF
iss030e086585.NEF
iss030e086586.NEF
iss030e086587.NEF
iss030e086588.NEF
iss030e086589.NEF
iss030e086590.NEF
iss030e086591.NEF
iss030e086592.NEF
iss030e086594.NEF
iss030e086597.NEF
iss030e105768.NEF
iss030e14504.NEF
iss030e163140.NEF
iss030e163141.NEF
iss030e176828.NEF
iss030e185581.NEF
iss030e188208.NEF
iss030e188213.NEF
iss030e188218.NEF
iss030e192195.NEF
iss030e193752.NEF
iss030e193871.NEF
iss030e194912.NEF
iss030e195820.NEF
iss030e195836.NEF
iss030e201494.NEF
iss030e205019.NEF
iss030e207921.NEF
iss030e209479.NEF
iss030e213913.NEF
iss030e223716.NEF
iss030e237545.NEF
iss030e248117.NEF
iss030e255800.NEF
iss030e255829.NEF
iss030e279383.NEF
iss030e281236.NEF
iss030e286646.NEF
iss030e286668.NEF
iss030e292904.NEF
iss030e8327.NEF
iss030e83427.NEF
iss031e094887.NEF
iss031e094932.NEF
iss031e097556.NEF
iss031e94707.NEF
iss032e012995.NEF
iss032e012996.NEF
iss032e012997.NEF
iss032e013005.NEF
iss032e015531.NEF
iss032e015595.NEF
iss032e20144.NEF
iss032e20152.NEF
iss033e013956.NEF
iss033e021768.NEF
iss033e13966.NEF
iss034e039316.NEF
iss034e50141.NEF
iss036e028588.NEF
iss037e005173.NEF
iss038e014946.NEF
iss038e014947.NEF
iss038e014950.NEF
iss038e014953.NEF
iss038e014957.NEF
iss038e016196.NEF
iss038e016198.NEF
iss038e016547.NEF
iss040e081300.NEF
2014-2020 images
iss040e098989.NEF
iss041e045419.NEF
iss041e45419.NEF
iss042e030684.NEF
iss042e183298.NEF
iss042e183343.NEF
iss042e183345.NEF
iss042e224010.NEF
iss042e230232.NEF
iss042e230233.NEF
iss042e232126.NEF
iss042e232132.NEF
iss042e241964.NEF
iss042e255419.NEF
iss042e255453.NEF
iss042e258715.NEF
iss043e058685.NEF
iss043e58685.NEF
iss043e86375.NEF
iss046e24217.NEF
iss046e24532.NEF
iss047e143932.NEF
iss049e4500.NEF
iss049e9782.NEF
iss049e9783.NEF
iss049e9785.NEF
iss050e012313.NEF
iss050e035491.NEF
iss050e065669.NEF
iss050e12304.NEF
iss050e12307.NEF
iss050e12309.NEF
iss050e12311.NEF
iss050e12313.NEF
iss050e12314.NEF
iss050e12315.NEF
iss050e12944.NEF
iss050e35834.NEF
iss050e35842.NEF
iss050e60213.NEF
iss050e66065.NEF
iss052e031962.NEF
iss052e031965.NEF
iss052e31980.NEF
iss053e037481.NEF
iss053e045854.NEF
iss053e249139.NEF
iss053e249169.NEF
iss053e249189.NEF
iss053e249209.NEF
iss053e249289.NEF
iss053e249349.NEF
iss053e253199.NEF
iss053e253383.NEF
iss053e253473.NEF
iss053e292701.NEF
iss053e295431.NEF
iss053e384144.NEF
iss053e384289.NEF
iss053e437749.NEF
iss053e45776.NEF
iss053e462611.NEF
iss053e64480.NEF
iss053e98335.NEF
iss054e062039.NEF
iss054e062079.NEF
iss054e062088.NEF
iss054e61765.NEF
iss054e63040.NEF
iss054e63061.NEF
iss054e63065.NEF
iss054e63072.NEF
iss057e076847.NEF
iss057e095498.NEF
iss057e095508.NEF
iss057e095528.NEF
iss057e095578.NEF
iss057e095588.NEF
iss057e095638.NEF
iss057e095658.NEF
iss057e095668.NEF
iss057e095698.NEF
iss057e095708.NEF
iss057e095768.NEF
iss057e095888.NEF
iss057e095908.NEF
iss057e095928.NEF
iss057e095938.NEF
iss057e095958.NEF
iss057e096028.NEF
iss057e096109.NEF
iss057e112400.NEF
iss059e061474.NEF
iss060e019900.NEF
iss060e059814.NEF
iss060e059836.NEF
iss061e035301.NEF
iss061e035601.NEF
iss061e131053.NEF
iss061e131054.NEF
iss061e131055.NEF
iss061e131056.NEF
iss061e131061.NEF
iss061e131083.NEF
iss061e131098.NEF
iss061e131137.NEF
iss061e131138.NEF
iss061e131139.NEF
iss061e131154.NEF
iss061e140000.NEF
iss062e102211.NEF
iss062e102212.NEF
iss062e102213.NEF
iss062e102216.NEF
iss062e102572.NEF
iss062e102573.NEF
iss062e112735.NEF
