# Supplementary material for: Environmental risks from artificial nighttime lighting widespread and increasing across Europe
Source: Sci Adv. 2022 Sep 14;8(37):eabl6891. doi: 10.1126/sciadv.abl6891 (PMC9473566; doi:10.1126/sciadv.abl6891)
Supplement: Supplementary file 2 — Data S1 and S2 [file sciadv.abl6891_data_s1_and_s2.zip › sciadv.abl6891_data_s2.xlsx]

## Sheet: Sheet1
ISS030-E-163103	2012	Amsterdam
ISS030-E-258874	2012	Rome
ISS032-E-012037	2012	Gibraltar/Algeciras
ISS032-E-012145	2012	Milan
ISS032-E-012824	2012	Dublin
ISS032-E-017485	2012	London
ISS032-E-017501	2012	Paris
ISS034-E-044374	2013	Brussels
ISS035-E-017299	2013	Birmingham
ISS043-E-093509	2015	Milan
ISS045-E-170140	2014	Dublin
ISS050-E-035970	2016	Amsterdam
ISS061-E-052966	2019	Brussels
ISS062-E-112704	2020	Birmingham
ISS062-E-112715	2020	London
ISS063-E-061706	2020	Rome
ISS063-E-088800	2020	Gibraltar/Algeciras
ISS064-E-006345	2020	Paris
